# Supplementary material for: Antispasmodic Effect of Valeriana pilosa Root Essential Oil and Potential Mechanisms of Action: Ex Vivo and In Silico Studies
Source: Pharmaceutics. 2023 Aug 2;15(8):2072. doi: 10.3390/pharmaceutics15082072 (PMC10458982; doi:10.3390/pharmaceutics15082072)
Supplement: Supplementary file 1 [file pharmaceutics-15-02072-s001.zip]

Archive with 1 entries (1 files):
- pharmaceutics-2527864-SI.pdf
